# Supplementary material for: Helicobacter hepaticus Infection Promotes Hepatitis and Preneoplastic Foci in Farnesoid X Receptor (FXR) Deficient Mice
Source: PLoS One. 2014 Sep 3;9(9):e106764. doi: 10.1371/journal.pone.0106764 (PMC4153687; doi:10.1371/journal.pone.0106764)
Supplement: Table S1 — Percent Composition of each group by phylum. (XLSX) [file pone.0106764.s004.xlsx]

## Sheet: Sheet1
Supplemental Table 1. Percent Composition of each group by phylum
	WT sham (n = 7)	WT Hh (n = 6)	FXR KO sham (n = 7)	FXR KO Hh (n = 12)
Actinobacteria	0	0.0001	0.0001	0.0001
Bacteroidetes	0.2789	0.2405	0.3806	0.3432
Cyanobacteria	0.0038	0.0025	0.005	0.0013
Deferribacteres	0.0326	0.0819	0.1096	0.084
Firmicutes	0.6075	0.6251	0.4417	0.4757
Proteobacteria	0.0622	0.0458	0.0536	0.0909
Tenericutes	0.0079	0.0015	0.0047	0.0017
Thermi	0	0	0	0
TM7	0.0011	0.002	0.0001	0.0012
Verrucomicrobia	0.006	0.0004	0.0045	0.0019
