# Supplementary material for: Helicobacter hepaticus Infection Promotes Hepatitis and Preneoplastic Foci in Farnesoid X Receptor (FXR) Deficient Mice
Source: PLoS One. 2014 Sep 3;9(9):e106764. doi: 10.1371/journal.pone.0106764 (PMC4153687; doi:10.1371/journal.pone.0106764)
Supplement: Table S2 — Top 25 genera ranked by % of total microbiome in each group. (XLSX) [file pone.0106764.s005.xlsx]

## Sheet: Sheet1
Supplemental Table 2. Top 25 genera by group based on % of total microbiome
FXR KO sham	% of total microbiome	# of OTUs
p__Firmicutes, c__Clostridia, o__Clostridiales, f__Lachnospiraceae, g__	0.287258	219
p__Bacteroidetes, c__Bacteroidia, o__Bacteroidales, f__Rikenellaceae, g__	0.252336	6
p__Deferribacteres, c__Deferribacteres, o__Deferribacterales, f__Deferribacteraceae, g__Mucispirillum	0.109609	2
p__Bacteroidetes, c__Bacteroidia, o__Bacteroidales, f__S24-7, g__	0.0865221	46
p__Firmicutes, c__Clostridia, o__Clostridiales, f__Ruminococcaceae, g__Ruminococcus	0.0461092	41
p__Firmicutes, c__Clostridia, o__Clostridiales, f__Ruminococcaceae, g__Oscillospira	0.0356694	36
p__Proteobacteria, c__Gammaproteobacteria, o__Oceanospirillales, f__Halomonadaceae, g__Halomonas	0.0350913	6
p__Firmicutes, c__Clostridia, o__Clostridiales, f__Ruminococcaceae, g__	0.0339773	48
p__Bacteroidetes, c__Bacteroidia, o__Bacteroidales, f__Bacteroidaceae, g__Bacteroides	0.0284796	8
p__Firmicutes, c__Clostridia, o__, f__, g__	0.0149344	21
p__Proteobacteria, c__Gammaproteobacteria, o__Alteromonadales, f__Shewanellaceae, g__Shewanella	0.012818	1
p__Bacteroidetes, c__Bacteroidia, o__Bacteroidales, f__Porphyromonadaceae, g__Parabacteroides	0.00940531	1
p__Firmicutes, c__Bacilli, o__Turicibacterales, f__Turicibacteraceae, g__Turicibacter	0.00535725	1
p__Cyanobacteria, c__4C0d-2, o__YS2, f__, g__	0.00502964	2
p__Firmicutes, c__Clostridia, o__Coriobacteriales, f__, g__	0.00473068	8
p__Verrucomicrobia, c__Verrucomicrobiae, o__Verrucomicrobiales, f__Verrucomicrobiaceae, g__Akkermansia	0.00453732	1
p__Tenericutes, c__Mollicutes, o__Anaeroplasmatales, f__Anaeroplasmataceae, g__Anaeroplasma	0.00383157	1
p__Proteobacteria, c__Gammaproteobacteria, o__Xanthomonadales, f__Xanthomonadaceae, g__Stenotrophomonas	0.00296312	1
p__Firmicutes, c__Bacilli, o__Lactobacillales, f__Lactobacillaceae, g__	0.0028216	2
p__Firmicutes, c__Clostridia, o__Clostridiales, f__Lachnospiraceae, g__[Ruminococcus]	0.00261347	6
p__Firmicutes, c__Clostridia, o__Clostridiales, f__Clostridiaceae, g__	0.00241996	5
p__Bacteroidetes, c__Bacteroidia, o__Bacteroidales, f__Prevotellaceae, g__Prevotella	0.00191658	3
p__Bacteroidetes, c__Bacteroidia, o__Bacteroidales, f__[Odoribacteraceae], g__Odoribacter	0.00191019	1
p__Firmicutes, c__Clostridia, o__Clostridiales, f__Peptococcaceae, g__rc4-4	0.00181262	1
p__Proteobacteria, c__Gammaproteobacteria, o__Xanthomonadales, f__Xanthomonadaceae, g__	0.0015498	1
FXR KO Hh	% of total microbiome	# of OTUs
p__Firmicutes, c__Clostridia, o__Clostridiales, f__Lachnospiraceae, g__	0.31889	404
p__Bacteroidetes, c__Bacteroidia, o__Bacteroidales, f__Rikenellaceae, g__	0.166491	5
p__Bacteroidetes, c__Bacteroidia, o__Bacteroidales, f__S24-7, g__	0.12583	68
p__Deferribacteres, c__Deferribacteres, o__Deferribacterales, f__Deferribacteraceae, g__Mucispirillum	0.0839615	3
p__Proteobacteria, c__Gammaproteobacteria, o__Oceanospirillales, f__Halomonadaceae, g__Halomonas	0.060907	14
p__Firmicutes, c__Clostridia, o__Clostridiales, f__Ruminococcaceae, g__Ruminococcus	0.0486317	64
p__Firmicutes, c__Clostridia, o__Clostridiales, f__Ruminococcaceae, g__	0.0406166	68
p__Firmicutes, c__Clostridia, o__Clostridiales, f__Ruminococcaceae, g__Oscillospira	0.0361049	55
p__Bacteroidetes, c__Bacteroidia, o__Bacteroidales, f__Bacteroidaceae, g__Bacteroides	0.0283926	8
p__Proteobacteria, c__Gammaproteobacteria, o__Alteromonadales, f__Shewanellaceae, g__Shewanella	0.0247254	1
p__Firmicutes, c__Clostridia, o__, f__, g__	0.0115182	27
p__Bacteroidetes, c__Bacteroidia, o__Bacteroidales, f__Porphyromonadaceae, g__Parabacteroides	0.0105677	1
p__Bacteroidetes, c__Bacteroidia, o__Bacteroidales, f__[Odoribacteraceae], g__Odoribacter	0.00890028	1
p__Firmicutes, c__Clostridia, o__Coriobacteriales, f__, g__	0.00633384	16
p__Proteobacteria, c__Epsilonproteobacteria, o__Campylobacterales, f__Helicobacteraceae, g__Helicobacter	0.00338207	2
p__Firmicutes, c__Clostridia, o__Clostridiales, f__Peptococcaceae, g__rc4-4	0.00306056	3
p__Bacteroidetes, c__Bacteroidia, o__Bacteroidales, f__Prevotellaceae, g__Prevotella	0.00304759	3
p__Verrucomicrobia, c__Verrucomicrobiae, o__Verrucomicrobiales, f__Verrucomicrobiaceae, g__Akkermansia	0.00187573	1
p__Firmicutes, c__Bacilli, o__Turicibacterales, f__Turicibacteraceae, g__Turicibacter	0.00142277	1
p__Firmicutes, c__Clostridia, o__Clostridiales, f__Lachnospiraceae, g__[Ruminococcus]	0.00130241	11
p__Firmicutes, c__Clostridia, o__Clostridiales, f__Lachnospiraceae, g__Coprococcus	0.00128941	1
p__Cyanobacteria, c__4C0d-2, o__YS2, f__, g__	0.00128637	2
p__Tenericutes, c__Mollicutes, o__Anaeroplasmatales, f__Anaeroplasmataceae, g__Anaeroplasma	0.00128384	1
p__Firmicutes, c__Clostridia, o__Clostridiales, f__, g__	0.00126175	18
p__TM7, c__TM7-3, o__CW040, f__F16, g__	0.00118305	2
WT sham	% of total microbiome	# of OTUs
p__Firmicutes, c__Clostridia, o__Clostridiales, f__Lachnospiraceae, g__	0.430447	283
p__Bacteroidetes, c__Bacteroidia, o__Bacteroidales, f__Rikenellaceae, g__	0.105279	12
p__Bacteroidetes, c__Bacteroidia, o__Bacteroidales, f__S24-7, g__	0.10316	76
p__Bacteroidetes, c__Bacteroidia, o__Bacteroidales, f__Bacteroidaceae, g__Bacteroides	0.0496082	26
p__Firmicutes, c__Clostridia, o__Clostridiales, f__Ruminococcaceae, g__Oscillospira	0.0484669	41
p__Firmicutes, c__Clostridia, o__Clostridiales, f__Ruminococcaceae, g__Ruminococcus	0.0444148	55
p__Firmicutes, c__Clostridia, o__Clostridiales, f__Ruminococcaceae, g__	0.0398394	51
p__Proteobacteria, c__Gammaproteobacteria, o__Oceanospirillales, f__Halomonadaceae, g__Halomonas	0.0385181	8
p__Deferribacteres, c__Deferribacteres, o__Deferribacterales, f__Deferribacteraceae, g__Mucispirillum	0.0326418	3
p__Firmicutes, c__Clostridia, o__, f__, g__	0.017738	21
p__Proteobacteria, c__Gammaproteobacteria, o__Alteromonadales, f__Shewanellaceae, g__Shewanella	0.0136136	1
p__Bacteroidetes, c__Bacteroidia, o__Bacteroidales, f__[Odoribacteraceae], g__Odoribacter	0.00901882	2
p__Tenericutes, c__Mollicutes, o__Anaeroplasmatales, f__Anaeroplasmataceae, g__Anaeroplasma	0.00771918	1
p__Firmicutes, c__Clostridia, o__Coriobacteriales, f__, g__	0.00647239	12
p__Firmicutes, c__Clostridia, o__Clostridiales, f__Clostridiaceae, g__	0.0063977	5
p__Verrucomicrobia, c__Verrucomicrobiae, o__Verrucomicrobiales, f__Verrucomicrobiaceae, g__Akkermansia	0.00598377	2
p__Bacteroidetes, c__Bacteroidia, o__Bacteroidales, f__, g__	0.00572003	1
p__Bacteroidetes, c__Bacteroidia, o__Bacteroidales, f__Porphyromonadaceae, g__Parabacteroides	0.00506024	2
p__Firmicutes, c__Clostridia, o__Clostridiales, f__Lachnospiraceae, g__[Ruminococcus]	0.00439405	9
p__Proteobacteria, c__Gammaproteobacteria, o__Xanthomonadales, f__Xanthomonadaceae, g__Stenotrophomonas	0.00434913	1
p__Cyanobacteria, c__4C0d-2, o__YS2, f__, g__	0.00378147	2
p__Proteobacteria, c__Gammaproteobacteria, o__Xanthomonadales, f__Xanthomonadaceae, g__	0.0027506	1
p__Firmicutes, c__Clostridia, o__Clostridiales, f__, g__	0.0023739	14
p__Firmicutes, c__Clostridia, o__Clostridiales, f__Lachnospiraceae, g__Anaerostipes	0.00203316	1
p__Proteobacteria, c__Deltaproteobacteria, o__Desulfovibrionales, f__Desulfovibrionaceae, g__Desulfovibrio	0.0018481	1
WT Hh	% of total microbiome	# of OTUs
p__Firmicutes, c__Clostridia, o__Clostridiales, f__Lachnospiraceae, g__	0.396602	222
p__Bacteroidetes, c__Bacteroidia, o__Bacteroidales, f__S24-7, g__	0.101522	61
p__Bacteroidetes, c__Bacteroidia, o__Bacteroidales, f__Rikenellaceae, g__	0.0947642	11
p__Firmicutes, c__Clostridia, o__Clostridiales, f__Ruminococcaceae, g__Ruminococcus	0.0847203	48
p__Deferribacteres, c__Deferribacteres, o__Deferribacterales, f__Deferribacteraceae, g__Mucispirillum	0.0819085	3
p__Firmicutes, c__Clostridia, o__Clostridiales, f__Ruminococcaceae, g__Oscillospira	0.0744854	38
p__Firmicutes, c__Clostridia, o__Clostridiales, f__Ruminococcaceae, g__	0.0340413	46
p__Proteobacteria, c__Gammaproteobacteria, o__Oceanospirillales, f__Halomonadaceae, g__Halomonas	0.0298809	6
p__Bacteroidetes, c__Bacteroidia, o__Bacteroidales, f__Bacteroidaceae, g__Bacteroides	0.027626	19
p__Firmicutes, c__Clostridia, o__, f__, g__	0.018162	20
p__Proteobacteria, c__Gammaproteobacteria, o__Alteromonadales, f__Shewanellaceae, g__Shewanella	0.0100963	1
p__Bacteroidetes, c__Bacteroidia, o__Bacteroidales, f__[Odoribacteraceae], g__Odoribacter	0.00941242	2
p__Firmicutes, c__Clostridia, o__Coriobacteriales, f__, g__	0.00865235	10
p__Bacteroidetes, c__Bacteroidia, o__Bacteroidales, f__, g__	0.00352339	1
p__Firmicutes, c__Clostridia, o__Clostridiales, f__Clostridiaceae, g__	0.00337933	6
p__Bacteroidetes, c__Bacteroidia, o__Bacteroidales, f__Porphyromonadaceae, g__Parabacteroides	0.00312639	2
p__Cyanobacteria, c__4C0d-2, o__YS2, f__, g__	0.00253166	2
p__TM7, c__TM7-3, o__CW040, f__F16, g__	0.00199845	1
p__Firmicutes, c__Clostridia, o__Clostridiales, f__, g__	0.00199232	10
p__Proteobacteria, c__Deltaproteobacteria, o__Desulfovibrionales, f__Desulfovibrionaceae, g__Desulfovibrio	0.00150137	2
p__Tenericutes, c__Mollicutes, o__Anaeroplasmatales, f__Anaeroplasmataceae, g__Anaeroplasma	0.00143365	1
p__Proteobacteria, c__Epsilonproteobacteria, o__Campylobacterales, f__Helicobacteraceae, g__Helicobacter	0.00122187	1
p__Proteobacteria, c__Deltaproteobacteria, o__Desulfovibrionales, f__Desulfovibrionaceae, g__Bilophila	0.00100727	2
p__Proteobacteria, c__Gammaproteobacteria, o__Xanthomonadales, f__Xanthomonadaceae, g__Stenotrophomonas	0.000988016	1
p__Firmicutes, c__Clostridia, o__Clostridiales, f__Lachnospiraceae, g__[Ruminococcus]	0.000856123	5
