# Supplementary material for: Helicobacter hepaticus Infection Promotes Hepatitis and Preneoplastic Foci in Farnesoid X Receptor (FXR) Deficient Mice
Source: PLoS One. 2014 Sep 3;9(9):e106764. doi: 10.1371/journal.pone.0106764 (PMC4153687; doi:10.1371/journal.pone.0106764)
Supplement: Table S3 — Top 150 OTUs ranked by % of total microbiome in each group. (XLSX) [file pone.0106764.s006.xlsx]

## Sheet: Sheet2
Supplemental Table 3. Top 150 OTUs by % of total microbiome
Sham WT mice
OTU ID	Taxon	% of total microbiome
264468	p__Firmicutes, c__Clostridia, o__Clostridiales, f__Lachnospiraceae, g__, s__	0.0703852
231755	p__Bacteroidetes, c__Bacteroidia, o__Bacteroidales, f__Rikenellaceae, g__, s__	0.0545472
95739	p__Deferribacteres, c__Deferribacteres, o__Deferribacterales, f__Deferribacteraceae, g__Mucispirillum, s__schaedleri	0.0326231
336145	p__Firmicutes, c__Clostridia, o__Clostridiales, f__Lachnospiraceae, g__, s__	0.0259847
353220	p__Firmicutes, c__Clostridia, o__Clostridiales, f__Lachnospiraceae, g__, s__	0.025634
163014	p__Firmicutes, c__Clostridia, o__Clostridiales, f__Lachnospiraceae, g__, s__	0.0245611
273202	p__Proteobacteria, c__Gammaproteobacteria, o__Oceanospirillales, f__Halomonadaceae, g__Halomonas, s__	0.0234398
185989	p__Firmicutes, c__Clostridia, o__Clostridiales, f__Lachnospiraceae, g__, s__	0.0181299
271118	p__Firmicutes, c__Clostridia, o__Clostridiales, f__Ruminococcaceae, g__Oscillospira, s__	0.0177689
3272632	p__Bacteroidetes, c__Bacteroidia, o__Bacteroidales, f__Bacteroidaceae, g__Bacteroides, s__	0.016216
181719	p__Bacteroidetes, c__Bacteroidia, o__Bacteroidales, f__Bacteroidaceae, g__Bacteroides, s__	0.0159916
264240	p__Bacteroidetes, c__Bacteroidia, o__Bacteroidales, f__Rikenellaceae, g__, s__	0.0148897
9062	p__Proteobacteria, c__Gammaproteobacteria, o__Alteromonadales, f__Shewanellaceae, g__Shewanella, s__algae	0.0136136
273504	p__Firmicutes, c__Clostridia, o__Clostridiales, f__Lachnospiraceae, g__, s__	0.0131923
264325	p__Bacteroidetes, c__Bacteroidia, o__Bacteroidales, f__Rikenellaceae, g__, s__	0.0127798
181368	p__Firmicutes, c__Clostridia, o__Clostridiales, f__Lachnospiraceae, g__, s__	0.0123813
284957	p__Proteobacteria, c__Gammaproteobacteria, o__Oceanospirillales, f__Halomonadaceae, g__Halomonas, s__	0.0105223
264844	p__Firmicutes, c__Clostridia, o__Clostridiales, f__Lachnospiraceae, g__, s__	0.0104744
176977	p__Firmicutes, c__Clostridia, o__Clostridiales, f__Lachnospiraceae, g__, s__	0.00978172
335330	p__Firmicutes, c__Clostridia, o__Clostridiales, f__Ruminococcaceae, g__Oscillospira, s__	0.00967975
184761	p__Bacteroidetes, c__Bacteroidia, o__Bacteroidales, f__S24-7, g__, s__	0.00925103
175758	p__Firmicutes, c__Clostridia, o__Clostridiales, f__Lachnospiraceae, g__, s__	0.00918891
2389218	p__Firmicutes, c__Clostridia, o__Clostridiales, f__Lachnospiraceae, g__, s__	0.00846231
180944	p__Firmicutes, c__Clostridia, o__Clostridiales, f__Lachnospiraceae, g__, s__	0.00845846
204547	p__Bacteroidetes, c__Bacteroidia, o__Bacteroidales, f__S24-7, g__, s__	0.00822381
334697	p__Firmicutes, c__Clostridia, o__Clostridiales, f__Lachnospiraceae, g__, s__	0.00772069
215065	p__Tenericutes, c__Mollicutes, o__Anaeroplasmatales, f__Anaeroplasmataceae, g__Anaeroplasma, s__	0.00771918
263390	p__Firmicutes, c__Clostridia, o__Clostridiales, f__Lachnospiraceae, g__, s__	0.00752943
431900	p__Bacteroidetes, c__Bacteroidia, o__Bacteroidales, f__S24-7, g__, s__	0.00737311
256779	p__Bacteroidetes, c__Bacteroidia, o__Bacteroidales, f__Bacteroidaceae, g__Bacteroides, s__acidifaciens	0.00727179
342138	p__Bacteroidetes, c__Bacteroidia, o__Bacteroidales, f__S24-7, g__, s__	0.00678801
196777	p__Firmicutes, c__Clostridia, o__Clostridiales, f__Lachnospiraceae, g__, s__	0.00677936
374370	p__Bacteroidetes, c__Bacteroidia, o__Bacteroidales, f__S24-7, g__, s__	0.00677387
263227	p__Bacteroidetes, c__Bacteroidia, o__Bacteroidales, f__S24-7, g__, s__	0.00659709
231096	p__Bacteroidetes, c__Bacteroidia, o__Bacteroidales, f__Rikenellaceae, g__, s__	0.00651298
348038	p__Bacteroidetes, c__Bacteroidia, o__Bacteroidales, f__S24-7, g__, s__	0.00614857
264696	p__Verrucomicrobia, c__Verrucomicrobiae, o__Verrucomicrobiales, f__Verrucomicrobiaceae, g__Akkermansia, s__muciniphila	0.00596738
354163	p__Firmicutes, c__Clostridia, o__Clostridiales, f__Lachnospiraceae, g__, s__	0.00589081
209216	p__Bacteroidetes, c__Bacteroidia, o__Bacteroidales, f__S24-7, g__, s__	0.00576109
308617	p__Bacteroidetes, c__Bacteroidia, o__Bacteroidales, f__Rikenellaceae, g__, s__	0.00572054
234533	p__Bacteroidetes, c__Bacteroidia, o__Bacteroidales, f__, g__, s__	0.00572003
262865	p__Firmicutes, c__Clostridia, o__Clostridiales, f__Lachnospiraceae, g__, s__	0.00563097
174853	p__Firmicutes, c__Clostridia, o__Clostridiales, f__Lachnospiraceae, g__, s__	0.00555251
232778	p__Firmicutes, c__Clostridia, o__Clostridiales, f__Ruminococcaceae, g__, s__	0.00538634
331117	p__Firmicutes, c__Clostridia, o__Clostridiales, f__Lachnospiraceae, g__, s__	0.00513012
276149	p__Bacteroidetes, c__Bacteroidia, o__Bacteroidales, f__Porphyromonadaceae, g__Parabacteroides, s__	0.00501696
233403	p__Bacteroidetes, c__Bacteroidia, o__Bacteroidales, f__[Odoribacteraceae], g__Odoribacter, s__	0.00499968
1517779	p__Bacteroidetes, c__Bacteroidia, o__Bacteroidales, f__Rikenellaceae, g__, s__	0.00498782
263546	p__Firmicutes, c__Clostridia, o__Clostridiales, f__Ruminococcaceae, g__Ruminococcus, s__	0.00498594
260756	p__Firmicutes, c__Clostridia, o__Clostridiales, f__Lachnospiraceae, g__, s__	0.00498111
356073	p__Firmicutes, c__Clostridia, o__Clostridiales, f__Lachnospiraceae, g__, s__	0.00487707
337609	p__Firmicutes, c__Clostridia, o__Clostridiales, f__Lachnospiraceae, g__, s__	0.00471408
310751	p__Firmicutes, c__Clostridia, o__Clostridiales, f__Lachnospiraceae, g__, s__	0.00462484
321484	p__Firmicutes, c__Clostridia, o__Clostridiales, f__Ruminococcaceae, g__Ruminococcus, s__	0.00448868
270571	p__Firmicutes, c__Clostridia, o__Clostridiales, f__Ruminococcaceae, g__Ruminococcus, s__	0.00448717
167498	p__Bacteroidetes, c__Bacteroidia, o__Bacteroidales, f__Rikenellaceae, g__, s__	0.00447304
348230	p__Proteobacteria, c__Gammaproteobacteria, o__Oceanospirillales, f__Halomonadaceae, g__Halomonas, s__	0.00439939
819261	p__Proteobacteria, c__Gammaproteobacteria, o__Xanthomonadales, f__Xanthomonadaceae, g__Stenotrophomonas, s__	0.00434913
197980	p__Bacteroidetes, c__Bacteroidia, o__Bacteroidales, f__S24-7, g__, s__	0.00428694
269103	p__Firmicutes, c__Clostridia, o__Clostridiales, f__Lachnospiraceae, g__, s__	0.00421529
196856	p__Firmicutes, c__Clostridia, o__Clostridiales, f__Lachnospiraceae, g__, s__	0.00419865
170335	p__Bacteroidetes, c__Bacteroidia, o__Bacteroidales, f__[Odoribacteraceae], g__Odoribacter, s__	0.00401914
341213	p__Firmicutes, c__Clostridia, o__Clostridiales, f__Lachnospiraceae, g__, s__	0.00401845
319158	p__Firmicutes, c__Clostridia, o__Clostridiales, f__Lachnospiraceae, g__, s__	0.00400376
197043	p__Firmicutes, c__Clostridia, o__Clostridiales, f__Lachnospiraceae, g__, s__	0.00396086
213896	p__Firmicutes, c__Clostridia, o__Clostridiales, f__Lachnospiraceae, g__[Ruminococcus], s__	0.00384087
185029	p__Firmicutes, c__Clostridia, o__Clostridiales, f__Lachnospiraceae, g__, s__	0.00381393
237003	p__Firmicutes, c__Clostridia, o__Clostridiales, f__Ruminococcaceae, g__, s__	0.00379396
264941	p__Firmicutes, c__Clostridia, o__Clostridiales, f__Ruminococcaceae, g__Ruminococcus, s__	0.00360848
179575	p__Firmicutes, c__Clostridia, o__, f__, g__, s__	0.00358334
230921	p__Cyanobacteria, c__4C0d-2, o__YS2, f__, g__, s__	0.00351672
309801	p__Firmicutes, c__Clostridia, o__Clostridiales, f__Lachnospiraceae, g__, s__	0.00350601
265669	p__Firmicutes, c__Clostridia, o__Clostridiales, f__Ruminococcaceae, g__Ruminococcus, s__	0.00337986
259154	p__Firmicutes, c__Clostridia, o__Clostridiales, f__Lachnospiraceae, g__, s__	0.00333757
176118	p__Firmicutes, c__Clostridia, o__Clostridiales, f__Ruminococcaceae, g__Ruminococcus, s__	0.00326568
234273	p__Firmicutes, c__Clostridia, o__Clostridiales, f__Ruminococcaceae, g__, s__	0.0032549
250361	p__Firmicutes, c__Clostridia, o__Clostridiales, f__Ruminococcaceae, g__, s__	0.0031434
312892	p__Firmicutes, c__Clostridia, o__, f__, g__, s__	0.00307313
182945	p__Bacteroidetes, c__Bacteroidia, o__Bacteroidales, f__S24-7, g__, s__	0.0030701
233169	p__Firmicutes, c__Clostridia, o__Clostridiales, f__Ruminococcaceae, g__, s__	0.00305402
337727	p__Firmicutes, c__Clostridia, o__Clostridiales, f__Ruminococcaceae, g__Ruminococcus, s__	0.0030068
405713	p__Firmicutes, c__Clostridia, o__Clostridiales, f__Ruminococcaceae, g__Oscillospira, s__	0.00288056
266343	p__Firmicutes, c__Clostridia, o__Clostridiales, f__Lachnospiraceae, g__, s__	0.00287234
393399	p__Bacteroidetes, c__Bacteroidia, o__Bacteroidales, f__S24-7, g__, s__	0.00280614
307768	p__Bacteroidetes, c__Bacteroidia, o__Bacteroidales, f__S24-7, g__, s__	0.00276429
817926	p__Proteobacteria, c__Gammaproteobacteria, o__Xanthomonadales, f__Xanthomonadaceae, g__, s__	0.0027506
263155	p__Firmicutes, c__Clostridia, o__Clostridiales, f__Lachnospiraceae, g__, s__	0.00274128
266061	p__Firmicutes, c__Clostridia, o__Clostridiales, f__Lachnospiraceae, g__, s__	0.00264881
330278	p__Firmicutes, c__Clostridia, o__Clostridiales, f__Lachnospiraceae, g__, s__	0.00264086
186790	p__Firmicutes, c__Clostridia, o__Clostridiales, f__Ruminococcaceae, g__Oscillospira, s__	0.00261317
261500	p__Firmicutes, c__Clostridia, o__Clostridiales, f__Ruminococcaceae, g__Oscillospira, s__	0.0025996
259667	p__Firmicutes, c__Clostridia, o__Coriobacteriales, f__, g__, s__	0.00259901
188457	p__Firmicutes, c__Clostridia, o__Clostridiales, f__Ruminococcaceae, g__, s__	0.00259376
172622	p__Firmicutes, c__Clostridia, o__, f__, g__, s__	0.00239739
315430	p__Bacteroidetes, c__Bacteroidia, o__Bacteroidales, f__S24-7, g__, s__	0.00234489
423411	p__Firmicutes, c__Clostridia, o__Clostridiales, f__Lachnospiraceae, g__, s__	0.00234255
229761	p__Firmicutes, c__Clostridia, o__Clostridiales, f__Clostridiaceae, g__, s__	0.00232267
214715	p__Bacteroidetes, c__Bacteroidia, o__Bacteroidales, f__S24-7, g__, s__	0.00231567
352049	p__Firmicutes, c__Clostridia, o__Clostridiales, f__Lachnospiraceae, g__, s__	0.00228899
209907	p__Firmicutes, c__Clostridia, o__Clostridiales, f__Lachnospiraceae, g__, s__	0.00228356
353026	p__Firmicutes, c__Clostridia, o__Clostridiales, f__Lachnospiraceae, g__, s__	0.00225991
268620	p__Firmicutes, c__Clostridia, o__Clostridiales, f__Lachnospiraceae, g__, s__	0.00217788
351309	p__Firmicutes, c__Clostridia, o__Clostridiales, f__Lachnospiraceae, g__, s__	0.00216683
658370	p__Firmicutes, c__Clostridia, o__Clostridiales, f__Lachnospiraceae, g__, s__	0.00216484
1919007	p__Bacteroidetes, c__Bacteroidia, o__Bacteroidales, f__Bacteroidaceae, g__Bacteroides, s__	0.00213103
199215	p__Firmicutes, c__Clostridia, o__Clostridiales, f__Lachnospiraceae, g__, s__	0.00209059
179265	p__Firmicutes, c__Clostridia, o__Coriobacteriales, f__, g__, s__	0.00205375
534926	p__Firmicutes, c__Clostridia, o__Clostridiales, f__Lachnospiraceae, g__Anaerostipes, s__	0.00203316
178381	p__Bacteroidetes, c__Bacteroidia, o__Bacteroidales, f__Bacteroidaceae, g__Bacteroides, s__	0.00199882
309302	p__Firmicutes, c__Clostridia, o__Clostridiales, f__Ruminococcaceae, g__Oscillospira, s__	0.00199406
190114	p__Firmicutes, c__Clostridia, o__Clostridiales, f__Ruminococcaceae, g__Ruminococcus, s__	0.00195921
322564	p__Firmicutes, c__Clostridia, o__Clostridiales, f__Lachnospiraceae, g__, s__	0.00195777
182273	p__Firmicutes, c__Clostridia, o__Clostridiales, f__Lachnospiraceae, g__, s__	0.00195002
342504	p__Firmicutes, c__Clostridia, o__Clostridiales, f__Clostridiaceae, g__, s__	0.00190299
198633	p__Firmicutes, c__Clostridia, o__Clostridiales, f__Lachnospiraceae, g__, s__	0.00187938
420373	p__Bacteroidetes, c__Bacteroidia, o__Bacteroidales, f__S24-7, g__, s__	0.00186101
258395	p__Proteobacteria, c__Deltaproteobacteria, o__Desulfovibrionales, f__Desulfovibrionaceae, g__Desulfovibrio, s__	0.0018481
229659	p__Firmicutes, c__Clostridia, o__Clostridiales, f__Clostridiaceae, g__, s__	0.00184598
133719	p__Firmicutes, c__Clostridia, o__Clostridiales, f__Ruminococcaceae, g__, s__	0.00182456
665703	p__Firmicutes, c__Clostridia, o__Clostridiales, f__Ruminococcaceae, g__, s__	0.00180993
261177	p__Bacteroidetes, c__Bacteroidia, o__Bacteroidales, f__S24-7, g__, s__	0.0017545
166997	p__Firmicutes, c__Clostridia, o__Clostridiales, f__Lachnospiraceae, g__, s__	0.00174524
453759	p__Bacteroidetes, c__Bacteroidia, o__Bacteroidales, f__S24-7, g__, s__	0.00174136
426436	p__Firmicutes, c__Clostridia, o__Clostridiales, f__Lachnospiraceae, g__, s__	0.0016863
273364	p__Firmicutes, c__Clostridia, o__Clostridiales, f__Lachnospiraceae, g__, s__	0.00167873
465757	p__Bacteroidetes, c__Bacteroidia, o__Bacteroidales, f__S24-7, g__, s__	0.00167249
258485	p__Bacteroidetes, c__Bacteroidia, o__Bacteroidales, f__S24-7, g__, s__	0.00165722
1994	p__Bacteroidetes, c__Bacteroidia, o__Bacteroidales, f__Bacteroidaceae, g__Bacteroides, s__	0.00163182
829361	p__Firmicutes, c__Clostridia, o__Clostridiales, f__Ruminococcaceae, g__Oscillospira, s__	0.00159127
355746	p__Bacteroidetes, c__Bacteroidia, o__Bacteroidales, f__S24-7, g__, s__	0.00156596
196825	p__Firmicutes, c__Clostridia, o__Clostridiales, f__Lachnospiraceae, g__, s__	0.00154011
231318	p__Firmicutes, c__Clostridia, o__Clostridiales, f__Lachnospiraceae, g__, s__	0.00153894
263500	p__Firmicutes, c__Clostridia, o__Clostridiales, f__Lachnospiraceae, g__, s__	0.00150246
825939	p__Firmicutes, c__Clostridia, o__Clostridiales, f__Ruminococcaceae, g__, s__	0.00149414
210867	p__Firmicutes, c__Clostridia, o__Clostridiales, f__Ruminococcaceae, g__, s__	0.00148266
1844565	p__Firmicutes, c__Clostridia, o__Clostridiales, f__Lachnospiraceae, g__, s__	0.00146246
262410	p__Firmicutes, c__Clostridia, o__Clostridiales, f__Lachnospiraceae, g__, s__	0.00145487
270459	p__Firmicutes, c__Bacilli, o__Lactobacillales, f__Lactobacillaceae, g__, s__	0.00144595
229452	p__Firmicutes, c__Clostridia, o__Clostridiales, f__, g__, s__	0.00142012
190673	p__Bacteroidetes, c__Bacteroidia, o__Bacteroidales, f__S24-7, g__, s__	0.00141511
261047	p__Firmicutes, c__Clostridia, o__, f__, g__, s__	0.00139222
194656	p__Firmicutes, c__Clostridia, o__Clostridiales, f__Ruminococcaceae, g__Ruminococcus, s__	0.00136945
199059	p__Firmicutes, c__Clostridia, o__Clostridiales, f__Lachnospiraceae, g__, s__	0.00134888
234036	p__Bacteroidetes, c__Bacteroidia, o__Bacteroidales, f__S24-7, g__, s__	0.00132193
340517	p__Firmicutes, c__Clostridia, o__Clostridiales, f__Lachnospiraceae, g__, s__	0.00127461
264536	p__Firmicutes, c__Clostridia, o__, f__, g__, s__	0.00126218
323829	p__Firmicutes, c__Clostridia, o__Clostridiales, f__Lachnospiraceae, g__, s__	0.00124229
267216	p__Firmicutes, c__Clostridia, o__Clostridiales, f__Ruminococcaceae, g__, s__	0.0012301
278649	p__Firmicutes, c__Clostridia, o__Clostridiales, f__Ruminococcaceae, g__Oscillospira, s__	0.00119172
317633	p__Firmicutes, c__Clostridia, o__Clostridiales, f__Ruminococcaceae, g__Oscillospira, s__	0.00118802
Hh-infected WT mice
OTU ID	Taxon	% of total microbiome
95739	p__Deferribacteres, c__Deferribacteres, o__Deferribacterales, f__Deferribacteraceae, g__Mucispirillum, s__schaedleri	0.0818022
318732	p__Firmicutes, c__Clostridia, o__Clostridiales, f__Lachnospiraceae, g__, s__	0.0797737
231755	p__Bacteroidetes, c__Bacteroidia, o__Bacteroidales, f__Rikenellaceae, g__, s__	0.0523953
176977	p__Firmicutes, c__Clostridia, o__Clostridiales, f__Lachnospiraceae, g__, s__	0.0306547
181368	p__Firmicutes, c__Clostridia, o__Clostridiales, f__Lachnospiraceae, g__, s__	0.0293698
271118	p__Firmicutes, c__Clostridia, o__Clostridiales, f__Ruminococcaceae, g__Oscillospira, s__	0.0289065
204547	p__Bacteroidetes, c__Bacteroidia, o__Bacteroidales, f__S24-7, g__, s__	0.0274421
185989	p__Firmicutes, c__Clostridia, o__Clostridiales, f__Lachnospiraceae, g__, s__	0.019445
273202	p__Proteobacteria, c__Gammaproteobacteria, o__Oceanospirillales, f__Halomonadaceae, g__Halomonas, s__	0.01891
265669	p__Firmicutes, c__Clostridia, o__Clostridiales, f__Ruminococcaceae, g__Ruminococcus, s__	0.0174388
264325	p__Bacteroidetes, c__Bacteroidia, o__Bacteroidales, f__Rikenellaceae, g__, s__	0.0166036
431900	p__Bacteroidetes, c__Bacteroidia, o__Bacteroidales, f__S24-7, g__, s__	0.0135982
181719	p__Bacteroidetes, c__Bacteroidia, o__Bacteroidales, f__Bacteroidaceae, g__Bacteroides, s__	0.0135242
263546	p__Firmicutes, c__Clostridia, o__Clostridiales, f__Ruminococcaceae, g__Ruminococcus, s__	0.0133563
273084	p__Firmicutes, c__Clostridia, o__Clostridiales, f__Ruminococcaceae, g__Ruminococcus, s__	0.01222
335330	p__Firmicutes, c__Clostridia, o__Clostridiales, f__Ruminococcaceae, g__Oscillospira, s__	0.0115304
276837	p__Firmicutes, c__Clostridia, o__Clostridiales, f__Lachnospiraceae, g__, s__	0.0113107
264844	p__Firmicutes, c__Clostridia, o__Clostridiales, f__Lachnospiraceae, g__, s__	0.0112037
354163	p__Firmicutes, c__Clostridia, o__Clostridiales, f__Lachnospiraceae, g__, s__	0.0104887
199215	p__Firmicutes, c__Clostridia, o__Clostridiales, f__Lachnospiraceae, g__, s__	0.0102775
9062	p__Proteobacteria, c__Gammaproteobacteria, o__Alteromonadales, f__Shewanellaceae, g__Shewanella, s__algae	0.0100963
269103	p__Firmicutes, c__Clostridia, o__Clostridiales, f__Lachnospiraceae, g__, s__	0.00958435
342138	p__Bacteroidetes, c__Bacteroidia, o__Bacteroidales, f__S24-7, g__, s__	0.00938924
321484	p__Firmicutes, c__Clostridia, o__Clostridiales, f__Ruminococcaceae, g__Ruminococcus, s__	0.0084271
336145	p__Firmicutes, c__Clostridia, o__Clostridiales, f__Lachnospiraceae, g__, s__	0.00819312
196856	p__Firmicutes, c__Clostridia, o__Clostridiales, f__Lachnospiraceae, g__, s__	0.00790874
284957	p__Proteobacteria, c__Gammaproteobacteria, o__Oceanospirillales, f__Halomonadaceae, g__Halomonas, s__	0.00785456
341213	p__Firmicutes, c__Clostridia, o__Clostridiales, f__Lachnospiraceae, g__, s__	0.00779477
1517779	p__Bacteroidetes, c__Bacteroidia, o__Bacteroidales, f__Rikenellaceae, g__, s__	0.00733734
234273	p__Firmicutes, c__Clostridia, o__Clostridiales, f__Ruminococcaceae, g__, s__	0.00717296
405713	p__Firmicutes, c__Clostridia, o__Clostridiales, f__Ruminococcaceae, g__Oscillospira, s__	0.00666264
1684219	p__Firmicutes, c__Clostridia, o__Clostridiales, f__Lachnospiraceae, g__, s__	0.00642791
264240	p__Bacteroidetes, c__Bacteroidia, o__Bacteroidales, f__Rikenellaceae, g__, s__	0.00622939
176118	p__Firmicutes, c__Clostridia, o__Clostridiales, f__Ruminococcaceae, g__Ruminococcus, s__	0.00620755
186790	p__Firmicutes, c__Clostridia, o__Clostridiales, f__Ruminococcaceae, g__Oscillospira, s__	0.00588959
3272632	p__Bacteroidetes, c__Bacteroidia, o__Bacteroidales, f__Bacteroidaceae, g__Bacteroides, s__	0.00586669
353026	p__Firmicutes, c__Clostridia, o__Clostridiales, f__Lachnospiraceae, g__, s__	0.00582887
825939	p__Firmicutes, c__Clostridia, o__Clostridiales, f__Ruminococcaceae, g__, s__	0.0057875
635059	p__Firmicutes, c__Clostridia, o__Clostridiales, f__Lachnospiraceae, g__, s__	0.00565824
170335	p__Bacteroidetes, c__Bacteroidia, o__Bacteroidales, f__[Odoribacteraceae], g__Odoribacter, s__	0.00554706
173909	p__Firmicutes, c__Clostridia, o__Clostridiales, f__Lachnospiraceae, g__, s__	0.00550453
348038	p__Bacteroidetes, c__Bacteroidia, o__Bacteroidales, f__S24-7, g__, s__	0.00529437
184761	p__Bacteroidetes, c__Bacteroidia, o__Bacteroidales, f__S24-7, g__, s__	0.00527109
450047	p__Firmicutes, c__Clostridia, o__Clostridiales, f__Lachnospiraceae, g__, s__	0.00526942
264468	p__Firmicutes, c__Clostridia, o__Clostridiales, f__Lachnospiraceae, g__, s__	0.00508933
308617	p__Bacteroidetes, c__Bacteroidia, o__Bacteroidales, f__Rikenellaceae, g__, s__	0.00500628
374370	p__Bacteroidetes, c__Bacteroidia, o__Bacteroidales, f__S24-7, g__, s__	0.00496224
423411	p__Firmicutes, c__Clostridia, o__Clostridiales, f__Lachnospiraceae, g__, s__	0.00492709
330278	p__Firmicutes, c__Clostridia, o__Clostridiales, f__Lachnospiraceae, g__, s__	0.00488406
272592	p__Firmicutes, c__Clostridia, o__Clostridiales, f__Lachnospiraceae, g__, s__	0.00469269
264941	p__Firmicutes, c__Clostridia, o__Clostridiales, f__Ruminococcaceae, g__Ruminococcus, s__	0.00412777
261500	p__Firmicutes, c__Clostridia, o__Clostridiales, f__Ruminococcaceae, g__Oscillospira, s__	0.00397816
233403	p__Bacteroidetes, c__Bacteroidia, o__Bacteroidales, f__[Odoribacteraceae], g__Odoribacter, s__	0.00386536
167498	p__Bacteroidetes, c__Bacteroidia, o__Bacteroidales, f__Rikenellaceae, g__, s__	0.00379314
188457	p__Firmicutes, c__Clostridia, o__Clostridiales, f__Ruminococcaceae, g__, s__	0.00352841
234533	p__Bacteroidetes, c__Bacteroidia, o__Bacteroidales, f__, g__, s__	0.00352339
337727	p__Firmicutes, c__Clostridia, o__Clostridiales, f__Ruminococcaceae, g__Ruminococcus, s__	0.00351036
331117	p__Firmicutes, c__Clostridia, o__Clostridiales, f__Lachnospiraceae, g__, s__	0.00349311
263227	p__Bacteroidetes, c__Bacteroidia, o__Bacteroidales, f__S24-7, g__, s__	0.00346775
256779	p__Bacteroidetes, c__Bacteroidia, o__Bacteroidales, f__Bacteroidaceae, g__Bacteroides, s__acidifaciens	0.0033613
259667	p__Firmicutes, c__Clostridia, o__Coriobacteriales, f__, g__, s__	0.0033152
173739	p__Firmicutes, c__Clostridia, o__, f__, g__, s__	0.00329341
317633	p__Firmicutes, c__Clostridia, o__Clostridiales, f__Ruminococcaceae, g__Oscillospira, s__	0.00327306
231096	p__Bacteroidetes, c__Bacteroidia, o__Bacteroidales, f__Rikenellaceae, g__, s__	0.00314013
2120779	p__Firmicutes, c__Clostridia, o__Clostridiales, f__Lachnospiraceae, g__, s__	0.00314004
276149	p__Bacteroidetes, c__Bacteroidia, o__Bacteroidales, f__Porphyromonadaceae, g__Parabacteroides, s__	0.00309929
353220	p__Firmicutes, c__Clostridia, o__Clostridiales, f__Lachnospiraceae, g__, s__	0.0029544
348230	p__Proteobacteria, c__Gammaproteobacteria, o__Oceanospirillales, f__Halomonadaceae, g__Halomonas, s__	0.0027288
233169	p__Firmicutes, c__Clostridia, o__Clostridiales, f__Ruminococcaceae, g__, s__	0.00270339
209216	p__Bacteroidetes, c__Bacteroidia, o__Bacteroidales, f__S24-7, g__, s__	0.00268733
259154	p__Firmicutes, c__Clostridia, o__Clostridiales, f__Lachnospiraceae, g__, s__	0.00262174
337609	p__Firmicutes, c__Clostridia, o__Clostridiales, f__Lachnospiraceae, g__, s__	0.00255867
183362	p__Firmicutes, c__Clostridia, o__Clostridiales, f__Lachnospiraceae, g__, s__	0.002521
266343	p__Firmicutes, c__Clostridia, o__Clostridiales, f__Lachnospiraceae, g__, s__	0.00250406
14108	p__Firmicutes, c__Clostridia, o__, f__, g__, s__	0.00250154
263687	p__Firmicutes, c__Clostridia, o__Clostridiales, f__Lachnospiraceae, g__, s__	0.00245096
230921	p__Cyanobacteria, c__4C0d-2, o__YS2, f__, g__, s__	0.00244157
319158	p__Firmicutes, c__Clostridia, o__Clostridiales, f__Lachnospiraceae, g__, s__	0.00232451
340600	p__Firmicutes, c__Clostridia, o__Clostridiales, f__Lachnospiraceae, g__, s__	0.00230235
275895	p__Firmicutes, c__Clostridia, o__Clostridiales, f__Lachnospiraceae, g__, s__	0.00226804
352049	p__Firmicutes, c__Clostridia, o__Clostridiales, f__Lachnospiraceae, g__, s__	0.00215912
206744	p__Firmicutes, c__Clostridia, o__Clostridiales, f__Ruminococcaceae, g__Ruminococcus, s__	0.00214451
270571	p__Firmicutes, c__Clostridia, o__Clostridiales, f__Ruminococcaceae, g__Ruminococcus, s__	0.00205516
306914	p__Firmicutes, c__Clostridia, o__Clostridiales, f__Lachnospiraceae, g__, s__	0.00202879
215317	p__Firmicutes, c__Clostridia, o__Clostridiales, f__Lachnospiraceae, g__, s__	0.00202706
423647	p__TM7, c__TM7-3, o__CW040, f__F16, g__, s__	0.00199845
266342	p__Firmicutes, c__Clostridia, o__Clostridiales, f__Ruminococcaceae, g__Oscillospira, s__	0.00198209
274578	p__Firmicutes, c__Clostridia, o__Clostridiales, f__Lachnospiraceae, g__, s__	0.00195846
309801	p__Firmicutes, c__Clostridia, o__Clostridiales, f__Lachnospiraceae, g__, s__	0.00194628
342786	p__Firmicutes, c__Clostridia, o__Clostridiales, f__Lachnospiraceae, g__, s__	0.00194303
336015	p__Firmicutes, c__Clostridia, o__Clostridiales, f__Lachnospiraceae, g__, s__	0.00188585
244692	p__Firmicutes, c__Clostridia, o__Clostridiales, f__Ruminococcaceae, g__Ruminococcus, s__	0.00188316
316544	p__Firmicutes, c__Clostridia, o__Clostridiales, f__Lachnospiraceae, g__, s__	0.0018587
833559	p__Firmicutes, c__Clostridia, o__Clostridiales, f__Lachnospiraceae, g__, s__	0.00182957
197043	p__Firmicutes, c__Clostridia, o__Clostridiales, f__Lachnospiraceae, g__, s__	0.00180755
179265	p__Firmicutes, c__Clostridia, o__Coriobacteriales, f__, g__, s__	0.0018035
214715	p__Bacteroidetes, c__Bacteroidia, o__Bacteroidales, f__S24-7, g__, s__	0.00176241
262410	p__Firmicutes, c__Clostridia, o__Clostridiales, f__Lachnospiraceae, g__, s__	0.00175259
199414	p__Bacteroidetes, c__Bacteroidia, o__Bacteroidales, f__S24-7, g__, s__	0.00172306
317623	p__Firmicutes, c__Clostridia, o__Clostridiales, f__Lachnospiraceae, g__, s__	0.00171573
309302	p__Firmicutes, c__Clostridia, o__Clostridiales, f__Ruminococcaceae, g__Oscillospira, s__	0.001701
259504	p__Firmicutes, c__Clostridia, o__Clostridiales, f__Ruminococcaceae, g__Ruminococcus, s__	0.00168334
179575	p__Firmicutes, c__Clostridia, o__, f__, g__, s__	0.00166747
1994	p__Bacteroidetes, c__Bacteroidia, o__Bacteroidales, f__Bacteroidaceae, g__Bacteroides, s__	0.00163328
796765	p__Firmicutes, c__Clostridia, o__Clostridiales, f__Lachnospiraceae, g__, s__	0.00162414
829361	p__Firmicutes, c__Clostridia, o__Clostridiales, f__Ruminococcaceae, g__Oscillospira, s__	0.00161884
232037	p__Firmicutes, c__Clostridia, o__, f__, g__, s__	0.00161585
182273	p__Firmicutes, c__Clostridia, o__Clostridiales, f__Lachnospiraceae, g__, s__	0.00160682
323829	p__Firmicutes, c__Clostridia, o__Clostridiales, f__Lachnospiraceae, g__, s__	0.00157745
181349	p__Firmicutes, c__Clostridia, o__Coriobacteriales, f__, g__, s__	0.00157469
198194	p__Firmicutes, c__Clostridia, o__Clostridiales, f__Ruminococcaceae, g__Oscillospira, s__	0.00156669
266720	p__Firmicutes, c__Clostridia, o__Clostridiales, f__Ruminococcaceae, g__Ruminococcus, s__	0.00152468
172622	p__Firmicutes, c__Clostridia, o__, f__, g__, s__	0.0015136
196777	p__Firmicutes, c__Clostridia, o__Clostridiales, f__Lachnospiraceae, g__, s__	0.00150032
340517	p__Firmicutes, c__Clostridia, o__Clostridiales, f__Lachnospiraceae, g__, s__	0.00149892
274455	p__Firmicutes, c__Clostridia, o__, f__, g__, s__	0.0014734
273504	p__Firmicutes, c__Clostridia, o__Clostridiales, f__Lachnospiraceae, g__, s__	0.00146523
262851	p__Firmicutes, c__Clostridia, o__Clostridiales, f__Ruminococcaceae, g__, s__	0.00144602
215065	p__Tenericutes, c__Mollicutes, o__Anaeroplasmatales, f__Anaeroplasmataceae, g__Anaeroplasma, s__	0.00143365
356073	p__Firmicutes, c__Clostridia, o__Clostridiales, f__Lachnospiraceae, g__, s__	0.00142124
355746	p__Bacteroidetes, c__Bacteroidia, o__Bacteroidales, f__S24-7, g__, s__	0.001404
199059	p__Firmicutes, c__Clostridia, o__Clostridiales, f__Lachnospiraceae, g__, s__	0.00136449
258485	p__Bacteroidetes, c__Bacteroidia, o__Bacteroidales, f__S24-7, g__, s__	0.00136028
179037	p__Firmicutes, c__Clostridia, o__Clostridiales, f__Lachnospiraceae, g__, s__	0.0013457
341913	p__Bacteroidetes, c__Bacteroidia, o__Bacteroidales, f__S24-7, g__, s__	0.00132886
340139	p__Firmicutes, c__Clostridia, o__Clostridiales, f__Lachnospiraceae, g__, s__	0.00132132
351309	p__Firmicutes, c__Clostridia, o__Clostridiales, f__Lachnospiraceae, g__, s__	0.00131433
234036	p__Bacteroidetes, c__Bacteroidia, o__Bacteroidales, f__S24-7, g__, s__	0.00131377
349153	p__Firmicutes, c__Clostridia, o__Clostridiales, f__Lachnospiraceae, g__, s__	0.00130856
2218287	p__Firmicutes, c__Clostridia, o__Clostridiales, f__Ruminococcaceae, g__, s__	0.00130493
10512	p__Proteobacteria, c__Deltaproteobacteria, o__Desulfovibrionales, f__Desulfovibrionaceae, g__Desulfovibrio, s__	0.001302
182945	p__Bacteroidetes, c__Bacteroidia, o__Bacteroidales, f__S24-7, g__, s__	0.00128284
335508	p__Firmicutes, c__Clostridia, o__Clostridiales, f__Lachnospiraceae, g__, s__	0.00126961
2645483	p__Firmicutes, c__Clostridia, o__Clostridiales, f__Lachnospiraceae, g__, s__	0.00126725
350256	p__Firmicutes, c__Clostridia, o__Clostridiales, f__Ruminococcaceae, g__Ruminococcus, s__	0.00126262
174056	p__Bacteroidetes, c__Bacteroidia, o__Bacteroidales, f__S24-7, g__, s__	0.00123766
237003	p__Firmicutes, c__Clostridia, o__Clostridiales, f__Ruminococcaceae, g__, s__	0.00123668
229452	p__Firmicutes, c__Clostridia, o__Clostridiales, f__, g__, s__	0.00123544
258700	p__Firmicutes, c__Clostridia, o__Clostridiales, f__Ruminococcaceae, g__Oscillospira, s__	0.00123357
110529	p__Proteobacteria, c__Epsilonproteobacteria, o__Campylobacterales, f__Helicobacteraceae, g__Helicobacter, s__	0.00122187
315430	p__Bacteroidetes, c__Bacteroidia, o__Bacteroidales, f__S24-7, g__, s__	0.00121337
342504	p__Firmicutes, c__Clostridia, o__Clostridiales, f__Clostridiaceae, g__, s__	0.00120524
307768	p__Bacteroidetes, c__Bacteroidia, o__Bacteroidales, f__S24-7, g__, s__	0.00120393
3172945	p__Bacteroidetes, c__Bacteroidia, o__Bacteroidales, f__S24-7, g__, s__	0.00119907
465757	p__Bacteroidetes, c__Bacteroidia, o__Bacteroidales, f__S24-7, g__, s__	0.00119766
345063	p__Firmicutes, c__Clostridia, o__Clostridiales, f__Lachnospiraceae, g__, s__	0.00119673
327284	p__Firmicutes, c__Clostridia, o__Clostridiales, f__Lachnospiraceae, g__, s__	0.00118734
453759	p__Bacteroidetes, c__Bacteroidia, o__Bacteroidales, f__S24-7, g__, s__	0.00117577
331737	p__Firmicutes, c__Clostridia, o__Clostridiales, f__Ruminococcaceae, g__Ruminococcus, s__	0.00114229
337099	p__Firmicutes, c__Clostridia, o__Clostridiales, f__Lachnospiraceae, g__, s__	0.00112119
Sham FXR KO mice
OTU ID	Taxon	% of total microbiome
231755	p__Bacteroidetes, c__Bacteroidia, o__Bacteroidales, f__Rikenellaceae, g__, s__	0.219245
95739	p__Deferribacteres, c__Deferribacteres, o__Deferribacterales, f__Deferribacteraceae, g__Mucispirillum, s__schaedleri	0.109372
177352	p__Firmicutes, c__Clostridia, o__Clostridiales, f__Lachnospiraceae, g__, s__	0.042551
318732	p__Firmicutes, c__Clostridia, o__Clostridiales, f__Lachnospiraceae, g__, s__	0.028552
273202	p__Proteobacteria, c__Gammaproteobacteria, o__Oceanospirillales, f__Halomonadaceae, g__Halomonas, s__	0.0212839
181719	p__Bacteroidetes, c__Bacteroidia, o__Bacteroidales, f__Bacteroidaceae, g__Bacteroides, s__	0.0175087
336145	p__Firmicutes, c__Clostridia, o__Clostridiales, f__Lachnospiraceae, g__, s__	0.0173826
204547	p__Bacteroidetes, c__Bacteroidia, o__Bacteroidales, f__S24-7, g__, s__	0.0171227
1517779	p__Bacteroidetes, c__Bacteroidia, o__Bacteroidales, f__Rikenellaceae, g__, s__	0.0160138
431900	p__Bacteroidetes, c__Bacteroidia, o__Bacteroidales, f__S24-7, g__, s__	0.014922
9062	p__Proteobacteria, c__Gammaproteobacteria, o__Alteromonadales, f__Shewanellaceae, g__Shewanella, s__algae	0.012818
265669	p__Firmicutes, c__Clostridia, o__Clostridiales, f__Ruminococcaceae, g__Ruminococcus, s__	0.0124433
264325	p__Bacteroidetes, c__Bacteroidia, o__Bacteroidales, f__Rikenellaceae, g__, s__	0.0120232
271118	p__Firmicutes, c__Clostridia, o__Clostridiales, f__Ruminococcaceae, g__Oscillospira, s__	0.0109769
183362	p__Firmicutes, c__Clostridia, o__Clostridiales, f__Lachnospiraceae, g__, s__	0.0108932
284957	p__Proteobacteria, c__Gammaproteobacteria, o__Oceanospirillales, f__Halomonadaceae, g__Halomonas, s__	0.00946271
276149	p__Bacteroidetes, c__Bacteroidia, o__Bacteroidales, f__Porphyromonadaceae, g__Parabacteroides, s__	0.00940531
263546	p__Firmicutes, c__Clostridia, o__Clostridiales, f__Ruminococcaceae, g__Ruminococcus, s__	0.00923981
206494	p__Firmicutes, c__Clostridia, o__Clostridiales, f__Lachnospiraceae, g__, s__	0.00903257
256779	p__Bacteroidetes, c__Bacteroidia, o__Bacteroidales, f__Bacteroidaceae, g__Bacteroides, s__acidifaciens	0.00832483
168060	p__Firmicutes, c__Clostridia, o__Clostridiales, f__Ruminococcaceae, g__, s__	0.0080022
184761	p__Bacteroidetes, c__Bacteroidia, o__Bacteroidales, f__S24-7, g__, s__	0.00788169
264844	p__Firmicutes, c__Clostridia, o__Clostridiales, f__Lachnospiraceae, g__, s__	0.00782715
231318	p__Firmicutes, c__Clostridia, o__Clostridiales, f__Lachnospiraceae, g__, s__	0.00741372
321484	p__Firmicutes, c__Clostridia, o__Clostridiales, f__Ruminococcaceae, g__Ruminococcus, s__	0.00701359
335330	p__Firmicutes, c__Clostridia, o__Clostridiales, f__Ruminococcaceae, g__Oscillospira, s__	0.00687413
179785	p__Firmicutes, c__Clostridia, o__Clostridiales, f__Lachnospiraceae, g__, s__	0.00667273
348038	p__Bacteroidetes, c__Bacteroidia, o__Bacteroidales, f__S24-7, g__, s__	0.00632229
276837	p__Firmicutes, c__Clostridia, o__Clostridiales, f__Lachnospiraceae, g__, s__	0.00613258
266203	p__Firmicutes, c__Clostridia, o__Clostridiales, f__Lachnospiraceae, g__, s__	0.00563852
216933	p__Firmicutes, c__Bacilli, o__Turicibacterales, f__Turicibacteraceae, g__Turicibacter, s__	0.00535725
186790	p__Firmicutes, c__Clostridia, o__Clostridiales, f__Ruminococcaceae, g__Oscillospira, s__	0.00525082
230921	p__Cyanobacteria, c__4C0d-2, o__YS2, f__, g__, s__	0.00495032
259154	p__Firmicutes, c__Clostridia, o__Clostridiales, f__Lachnospiraceae, g__, s__	0.00482486
185029	p__Firmicutes, c__Clostridia, o__Clostridiales, f__Lachnospiraceae, g__, s__	0.00469486
2013898	p__Firmicutes, c__Clostridia, o__Clostridiales, f__Lachnospiraceae, g__, s__	0.00464097
264696	p__Verrucomicrobia, c__Verrucomicrobiae, o__Verrucomicrobiales, f__Verrucomicrobiaceae, g__Akkermansia, s__muciniphila	0.00453732
262410	p__Firmicutes, c__Clostridia, o__Clostridiales, f__Lachnospiraceae, g__, s__	0.00440619
269103	p__Firmicutes, c__Clostridia, o__Clostridiales, f__Lachnospiraceae, g__, s__	0.0043088
348230	p__Proteobacteria, c__Gammaproteobacteria, o__Oceanospirillales, f__Halomonadaceae, g__Halomonas, s__	0.0040993
250361	p__Firmicutes, c__Clostridia, o__Clostridiales, f__Ruminococcaceae, g__, s__	0.00404782
308617	p__Bacteroidetes, c__Bacteroidia, o__Bacteroidales, f__Rikenellaceae, g__, s__	0.00396025
315430	p__Bacteroidetes, c__Bacteroidia, o__Bacteroidales, f__S24-7, g__, s__	0.00389331
312892	p__Firmicutes, c__Clostridia, o__, f__, g__, s__	0.00387909
215065	p__Tenericutes, c__Mollicutes, o__Anaeroplasmatales, f__Anaeroplasmataceae, g__Anaeroplasma, s__	0.00383157
310751	p__Firmicutes, c__Clostridia, o__Clostridiales, f__Lachnospiraceae, g__, s__	0.00372865
353220	p__Firmicutes, c__Clostridia, o__Clostridiales, f__Lachnospiraceae, g__, s__	0.00338906
342138	p__Bacteroidetes, c__Bacteroidia, o__Bacteroidales, f__S24-7, g__, s__	0.0032937
199215	p__Firmicutes, c__Clostridia, o__Clostridiales, f__Lachnospiraceae, g__, s__	0.00323526
176977	p__Firmicutes, c__Clostridia, o__Clostridiales, f__Lachnospiraceae, g__, s__	0.00304769
191573	p__Firmicutes, c__Clostridia, o__Clostridiales, f__Lachnospiraceae, g__, s__	0.00301701
819261	p__Proteobacteria, c__Gammaproteobacteria, o__Xanthomonadales, f__Xanthomonadaceae, g__Stenotrophomonas, s__	0.00296312
319702	p__Firmicutes, c__Clostridia, o__Clostridiales, f__Lachnospiraceae, g__, s__	0.00293918
335508	p__Firmicutes, c__Clostridia, o__Clostridiales, f__Lachnospiraceae, g__, s__	0.0029118
209216	p__Bacteroidetes, c__Bacteroidia, o__Bacteroidales, f__S24-7, g__, s__	0.00285509
185989	p__Firmicutes, c__Clostridia, o__Clostridiales, f__Lachnospiraceae, g__, s__	0.00277094
318265	p__Firmicutes, c__Clostridia, o__Clostridiales, f__Lachnospiraceae, g__, s__	0.00271234
309801	p__Firmicutes, c__Clostridia, o__Clostridiales, f__Lachnospiraceae, g__, s__	0.00267412
270459	p__Firmicutes, c__Bacilli, o__Lactobacillales, f__Lactobacillaceae, g__, s__	0.00264924
322564	p__Firmicutes, c__Clostridia, o__Clostridiales, f__Lachnospiraceae, g__, s__	0.00256327
374370	p__Bacteroidetes, c__Bacteroidia, o__Bacteroidales, f__S24-7, g__, s__	0.00253526
337609	p__Firmicutes, c__Clostridia, o__Clostridiales, f__Lachnospiraceae, g__, s__	0.00250588
258423	p__Firmicutes, c__Clostridia, o__Clostridiales, f__Lachnospiraceae, g__, s__	0.00231654
230936	p__Firmicutes, c__Clostridia, o__, f__, g__, s__	0.00228767
263227	p__Bacteroidetes, c__Bacteroidia, o__Bacteroidales, f__S24-7, g__, s__	0.00226774
361856	p__Firmicutes, c__Clostridia, o__Clostridiales, f__Lachnospiraceae, g__, s__	0.00222424
234273	p__Firmicutes, c__Clostridia, o__Clostridiales, f__Ruminococcaceae, g__, s__	0.0022218
258485	p__Bacteroidetes, c__Bacteroidia, o__Bacteroidales, f__S24-7, g__, s__	0.0021919
264941	p__Firmicutes, c__Clostridia, o__Clostridiales, f__Ruminococcaceae, g__Ruminococcus, s__	0.00219159
198633	p__Firmicutes, c__Clostridia, o__Clostridiales, f__Lachnospiraceae, g__, s__	0.00215378
196856	p__Firmicutes, c__Clostridia, o__Clostridiales, f__Lachnospiraceae, g__, s__	0.00214389
176118	p__Firmicutes, c__Clostridia, o__Clostridiales, f__Ruminococcaceae, g__Ruminococcus, s__	0.00212231
233169	p__Firmicutes, c__Clostridia, o__Clostridiales, f__Ruminococcaceae, g__, s__	0.00205565
290210	p__Firmicutes, c__Clostridia, o__Clostridiales, f__Lachnospiraceae, g__, s__	0.00205474
354163	p__Firmicutes, c__Clostridia, o__Clostridiales, f__Lachnospiraceae, g__, s__	0.00203316
2645483	p__Firmicutes, c__Clostridia, o__Clostridiales, f__Lachnospiraceae, g__, s__	0.00202204
232778	p__Firmicutes, c__Clostridia, o__Clostridiales, f__Ruminococcaceae, g__, s__	0.00198758
213896	p__Firmicutes, c__Clostridia, o__Clostridiales, f__Lachnospiraceae, g__[Ruminococcus], s__	0.00194328
1994	p__Bacteroidetes, c__Bacteroidia, o__Bacteroidales, f__Bacteroidaceae, g__Bacteroides, s__	0.00193817
233403	p__Bacteroidetes, c__Bacteroidia, o__Bacteroidales, f__[Odoribacteraceae], g__Odoribacter, s__	0.00191019
173909	p__Firmicutes, c__Clostridia, o__Clostridiales, f__Lachnospiraceae, g__, s__	0.00189553
340139	p__Firmicutes, c__Clostridia, o__Clostridiales, f__Lachnospiraceae, g__, s__	0.00189013
259820	p__Firmicutes, c__Clostridia, o__Clostridiales, f__Lachnospiraceae, g__, s__	0.00188195
355746	p__Bacteroidetes, c__Bacteroidia, o__Bacteroidales, f__S24-7, g__, s__	0.00183576
393399	p__Bacteroidetes, c__Bacteroidia, o__Bacteroidales, f__S24-7, g__, s__	0.00183485
263895	p__Firmicutes, c__Clostridia, o__Clostridiales, f__Peptococcaceae, g__rc4-4, s__	0.00181262
317633	p__Firmicutes, c__Clostridia, o__Clostridiales, f__Ruminococcaceae, g__Oscillospira, s__	0.00175029
259504	p__Firmicutes, c__Clostridia, o__Clostridiales, f__Ruminococcaceae, g__Ruminococcus, s__	0.00172956
179265	p__Firmicutes, c__Clostridia, o__Coriobacteriales, f__, g__, s__	0.00166487
197980	p__Bacteroidetes, c__Bacteroidia, o__Bacteroidales, f__S24-7, g__, s__	0.00165705
261500	p__Firmicutes, c__Clostridia, o__Clostridiales, f__Ruminococcaceae, g__Oscillospira, s__	0.00163332
319158	p__Firmicutes, c__Clostridia, o__Clostridiales, f__Lachnospiraceae, g__, s__	0.00161858
264536	p__Firmicutes, c__Clostridia, o__, f__, g__, s__	0.001604
210867	p__Firmicutes, c__Clostridia, o__Clostridiales, f__Ruminococcaceae, g__, s__	0.0015843
817926	p__Proteobacteria, c__Gammaproteobacteria, o__Xanthomonadales, f__Xanthomonadaceae, g__, s__	0.0015498
464959	p__Bacteroidetes, c__Bacteroidia, o__Bacteroidales, f__S24-7, g__, s__	0.00152544
838200	p__Firmicutes, c__Clostridia, o__Clostridiales, f__Lachnospiraceae, g__, s__	0.0015071
260212	p__Firmicutes, c__Clostridia, o__Clostridiales, f__Ruminococcaceae, g__Ruminococcus, s__	0.0015045
693043	p__Firmicutes, c__Clostridia, o__Clostridiales, f__Ruminococcaceae, g__, s__	0.00149499
342786	p__Firmicutes, c__Clostridia, o__Clostridiales, f__Lachnospiraceae, g__, s__	0.00146941
1111328	p__Firmicutes, c__Clostridia, o__Clostridiales, f__Ruminococcaceae, g__, s__	0.00143488
330278	p__Firmicutes, c__Clostridia, o__Clostridiales, f__Lachnospiraceae, g__, s__	0.00142284
306914	p__Firmicutes, c__Clostridia, o__Clostridiales, f__Lachnospiraceae, g__, s__	0.00141431
181368	p__Firmicutes, c__Clostridia, o__Clostridiales, f__Lachnospiraceae, g__, s__	0.00137106
199414	p__Bacteroidetes, c__Bacteroidia, o__Bacteroidales, f__S24-7, g__, s__	0.00131952
132165	p__Firmicutes, c__Clostridia, o__Clostridiales, f__Lachnospiraceae, g__, s__	0.001305
174438	p__Bacteroidetes, c__Bacteroidia, o__Bacteroidales, f__S24-7, g__, s__	0.00130418
179037	p__Firmicutes, c__Clostridia, o__Clostridiales, f__Lachnospiraceae, g__, s__	0.00128634
352049	p__Firmicutes, c__Clostridia, o__Clostridiales, f__Lachnospiraceae, g__, s__	0.00126694
266343	p__Firmicutes, c__Clostridia, o__Clostridiales, f__Lachnospiraceae, g__, s__	0.00126614
1684219	p__Firmicutes, c__Clostridia, o__Clostridiales, f__Lachnospiraceae, g__, s__	0.00126296
277624	p__Bacteroidetes, c__Bacteroidia, o__Bacteroidales, f__Prevotellaceae, g__Prevotella, s__	0.00125222
1110008	p__Firmicutes, c__Clostridia, o__Clostridiales, f__Ruminococcaceae, g__Ruminococcus, s__	0.00122657
277364	p__Bacteroidetes, c__Bacteroidia, o__Bacteroidales, f__S24-7, g__, s__	0.00120069
234036	p__Bacteroidetes, c__Bacteroidia, o__Bacteroidales, f__S24-7, g__, s__	0.0011764
188457	p__Firmicutes, c__Clostridia, o__Clostridiales, f__Ruminococcaceae, g__, s__	0.00116992
272592	p__Firmicutes, c__Clostridia, o__Clostridiales, f__Lachnospiraceae, g__, s__	0.00115237
340517	p__Firmicutes, c__Clostridia, o__Clostridiales, f__Lachnospiraceae, g__, s__	0.00113159
402151	p__Firmicutes, c__Clostridia, o__, f__, g__, s__	0.00112795
164638	p__Firmicutes, c__Clostridia, o__Clostridiales, f__Lachnospiraceae, g__, s__	0.00112488
14108	p__Firmicutes, c__Clostridia, o__, f__, g__, s__	0.00111135
385442	p__Bacteroidetes, c__Bacteroidia, o__Bacteroidales, f__S24-7, g__, s__	0.00110297
336015	p__Firmicutes, c__Clostridia, o__Clostridiales, f__Lachnospiraceae, g__, s__	0.00107788
263500	p__Firmicutes, c__Clostridia, o__Clostridiales, f__Lachnospiraceae, g__, s__	0.00107135
262851	p__Firmicutes, c__Clostridia, o__Clostridiales, f__Ruminococcaceae, g__, s__	0.00106028
405713	p__Firmicutes, c__Clostridia, o__Clostridiales, f__Ruminococcaceae, g__Oscillospira, s__	0.00105549
263953	p__Firmicutes, c__Clostridia, o__Clostridiales, f__Lachnospiraceae, g__, s__	0.00105546
273504	p__Firmicutes, c__Clostridia, o__Clostridiales, f__Lachnospiraceae, g__, s__	0.00105002
214715	p__Bacteroidetes, c__Bacteroidia, o__Bacteroidales, f__S24-7, g__, s__	0.00104698
453759	p__Bacteroidetes, c__Bacteroidia, o__Bacteroidales, f__S24-7, g__, s__	0.00104596
190114	p__Firmicutes, c__Clostridia, o__Clostridiales, f__Ruminococcaceae, g__Ruminococcus, s__	0.00104439
167498	p__Bacteroidetes, c__Bacteroidia, o__Bacteroidales, f__Rikenellaceae, g__, s__	0.00104202
196777	p__Firmicutes, c__Clostridia, o__Clostridiales, f__Lachnospiraceae, g__, s__	0.00101798
198194	p__Firmicutes, c__Clostridia, o__Clostridiales, f__Ruminococcaceae, g__Oscillospira, s__	0.00101447
3172945	p__Bacteroidetes, c__Bacteroidia, o__Bacteroidales, f__S24-7, g__, s__	0.00100538
180466	p__Firmicutes, c__Clostridia, o__Clostridiales, f__Lachnospiraceae, g__, s__	0.00100261
3029968	p__Firmicutes, c__Clostridia, o__Clostridiales, f__Lachnospiraceae, g__, s__	0.000997214
743911	p__Firmicutes, c__Clostridia, o__Clostridiales, f__Lachnospiraceae, g__, s__	0.00096949
327284	p__Firmicutes, c__Clostridia, o__Clostridiales, f__Lachnospiraceae, g__, s__	0.000966006
423411	p__Firmicutes, c__Clostridia, o__Clostridiales, f__Lachnospiraceae, g__, s__	0.000951852
172622	p__Firmicutes, c__Clostridia, o__, f__, g__, s__	0.000947895
307768	p__Bacteroidetes, c__Bacteroidia, o__Bacteroidales, f__S24-7, g__, s__	0.000944491
259667	p__Firmicutes, c__Clostridia, o__Coriobacteriales, f__, g__, s__	0.000943893
2218287	p__Firmicutes, c__Clostridia, o__Clostridiales, f__Ruminococcaceae, g__, s__	0.000934725
183907	p__Firmicutes, c__Clostridia, o__Coriobacteriales, f__, g__, s__	0.000933152
331117	p__Firmicutes, c__Clostridia, o__Clostridiales, f__Lachnospiraceae, g__, s__	0.0009324
182945	p__Bacteroidetes, c__Bacteroidia, o__Bacteroidales, f__S24-7, g__, s__	0.00093127
1844565	p__Firmicutes, c__Clostridia, o__Clostridiales, f__Lachnospiraceae, g__, s__	0.000926456
320254	p__Firmicutes, c__Clostridia, o__Clostridiales, f__Lachnospiraceae, g__, s__	0.000920853
215317	p__Firmicutes, c__Clostridia, o__Clostridiales, f__Lachnospiraceae, g__, s__	0.000918085
Hh-infected FXR KO mice
OTU ID	Taxon	% of total microbiome
231755	p__Bacteroidetes, c__Bacteroidia, o__Bacteroidales, f__Rikenellaceae, g__, s__	0.119252
95739	p__Deferribacteres, c__Deferribacteres, o__Deferribacterales, f__Deferribacteraceae, g__Mucispirillum, s__schaedleri	0.0838545
273202	p__Proteobacteria, c__Gammaproteobacteria, o__Oceanospirillales, f__Halomonadaceae, g__Halomonas, s__	0.0373957
9062	p__Proteobacteria, c__Gammaproteobacteria, o__Alteromonadales, f__Shewanellaceae, g__Shewanella, s__algae	0.0247254
181719	p__Bacteroidetes, c__Bacteroidia, o__Bacteroidales, f__Bacteroidaceae, g__Bacteroides, s__	0.0205452
1517779	p__Bacteroidetes, c__Bacteroidia, o__Bacteroidales, f__Rikenellaceae, g__, s__	0.0193858
185989	p__Firmicutes, c__Clostridia, o__Clostridiales, f__Lachnospiraceae, g__, s__	0.0189522
431900	p__Bacteroidetes, c__Bacteroidia, o__Bacteroidales, f__S24-7, g__, s__	0.0177931
181368	p__Firmicutes, c__Clostridia, o__Clostridiales, f__Lachnospiraceae, g__, s__	0.0166967
284957	p__Proteobacteria, c__Gammaproteobacteria, o__Oceanospirillales, f__Halomonadaceae, g__Halomonas, s__	0.0161732
264325	p__Bacteroidetes, c__Bacteroidia, o__Bacteroidales, f__Rikenellaceae, g__, s__	0.0145764
184761	p__Bacteroidetes, c__Bacteroidia, o__Bacteroidales, f__S24-7, g__, s__	0.0139109
177352	p__Firmicutes, c__Clostridia, o__Clostridiales, f__Lachnospiraceae, g__, s__	0.0136044
348038	p__Bacteroidetes, c__Bacteroidia, o__Bacteroidales, f__S24-7, g__, s__	0.0116878
183362	p__Firmicutes, c__Clostridia, o__Clostridiales, f__Lachnospiraceae, g__, s__	0.0105845
276149	p__Bacteroidetes, c__Bacteroidia, o__Bacteroidales, f__Porphyromonadaceae, g__Parabacteroides, s__	0.0105677
233169	p__Firmicutes, c__Clostridia, o__Clostridiales, f__Ruminococcaceae, g__, s__	0.0103486
176977	p__Firmicutes, c__Clostridia, o__Clostridiales, f__Lachnospiraceae, g__, s__	0.0101172
271118	p__Firmicutes, c__Clostridia, o__Clostridiales, f__Ruminococcaceae, g__Oscillospira, s__	0.0100928
204547	p__Bacteroidetes, c__Bacteroidia, o__Bacteroidales, f__S24-7, g__, s__	0.00978282
175758	p__Firmicutes, c__Clostridia, o__Clostridiales, f__Lachnospiraceae, g__, s__	0.00956258
180944	p__Firmicutes, c__Clostridia, o__Clostridiales, f__Lachnospiraceae, g__, s__	0.00912487
233403	p__Bacteroidetes, c__Bacteroidia, o__Bacteroidales, f__[Odoribacteraceae], g__Odoribacter, s__	0.00890028
335330	p__Firmicutes, c__Clostridia, o__Clostridiales, f__Ruminococcaceae, g__Oscillospira, s__	0.0086913
342138	p__Bacteroidetes, c__Bacteroidia, o__Bacteroidales, f__S24-7, g__, s__	0.00838148
318732	p__Firmicutes, c__Clostridia, o__Clostridiales, f__Lachnospiraceae, g__, s__	0.00814488
308617	p__Bacteroidetes, c__Bacteroidia, o__Bacteroidales, f__Rikenellaceae, g__, s__	0.00798088
263546	p__Firmicutes, c__Clostridia, o__Clostridiales, f__Ruminococcaceae, g__Ruminococcus, s__	0.00728416
315430	p__Bacteroidetes, c__Bacteroidia, o__Bacteroidales, f__S24-7, g__, s__	0.00725784
163014	p__Firmicutes, c__Clostridia, o__Clostridiales, f__Lachnospiraceae, g__, s__	0.00725708
209216	p__Bacteroidetes, c__Bacteroidia, o__Bacteroidales, f__S24-7, g__, s__	0.0071492
348230	p__Proteobacteria, c__Gammaproteobacteria, o__Oceanospirillales, f__Halomonadaceae, g__Halomonas, s__	0.00698233
423411	p__Firmicutes, c__Clostridia, o__Clostridiales, f__Lachnospiraceae, g__, s__	0.00680196
259665	p__Firmicutes, c__Clostridia, o__Clostridiales, f__Lachnospiraceae, g__, s__	0.00668746
265669	p__Firmicutes, c__Clostridia, o__Clostridiales, f__Ruminococcaceae, g__Ruminococcus, s__	0.00650115
264844	p__Firmicutes, c__Clostridia, o__Clostridiales, f__Lachnospiraceae, g__, s__	0.00643038
354163	p__Firmicutes, c__Clostridia, o__Clostridiales, f__Lachnospiraceae, g__, s__	0.00622883
374370	p__Bacteroidetes, c__Bacteroidia, o__Bacteroidales, f__S24-7, g__, s__	0.00548097
167498	p__Bacteroidetes, c__Bacteroidia, o__Bacteroidales, f__Rikenellaceae, g__, s__	0.0052956
273504	p__Firmicutes, c__Clostridia, o__Clostridiales, f__Lachnospiraceae, g__, s__	0.00528019
263390	p__Firmicutes, c__Clostridia, o__Clostridiales, f__Lachnospiraceae, g__, s__	0.00507331
269103	p__Firmicutes, c__Clostridia, o__Clostridiales, f__Lachnospiraceae, g__, s__	0.00506017
385442	p__Bacteroidetes, c__Bacteroidia, o__Bacteroidales, f__S24-7, g__, s__	0.00484071
336145	p__Firmicutes, c__Clostridia, o__Clostridiales, f__Lachnospiraceae, g__, s__	0.00479387
337609	p__Firmicutes, c__Clostridia, o__Clostridiales, f__Lachnospiraceae, g__, s__	0.00453439
321484	p__Firmicutes, c__Clostridia, o__Clostridiales, f__Ruminococcaceae, g__Ruminococcus, s__	0.00444521
263142	p__Firmicutes, c__Clostridia, o__Clostridiales, f__Lachnospiraceae, g__, s__	0.00443131
335508	p__Firmicutes, c__Clostridia, o__Clostridiales, f__Lachnospiraceae, g__, s__	0.00415689
199215	p__Firmicutes, c__Clostridia, o__Clostridiales, f__Lachnospiraceae, g__, s__	0.00411996
256779	p__Bacteroidetes, c__Bacteroidia, o__Bacteroidales, f__Bacteroidaceae, g__Bacteroides, s__acidifaciens	0.0039723
267549	p__Firmicutes, c__Clostridia, o__Clostridiales, f__Lachnospiraceae, g__, s__	0.00386734
231318	p__Firmicutes, c__Clostridia, o__Clostridiales, f__Lachnospiraceae, g__, s__	0.00354654
185029	p__Firmicutes, c__Clostridia, o__Clostridiales, f__Lachnospiraceae, g__, s__	0.00350661
1994	p__Bacteroidetes, c__Bacteroidia, o__Bacteroidales, f__Bacteroidaceae, g__Bacteroides, s__	0.0034905
110529	p__Proteobacteria, c__Epsilonproteobacteria, o__Campylobacterales, f__Helicobacteraceae, g__Helicobacter, s__	0.00337861
331117	p__Firmicutes, c__Clostridia, o__Clostridiales, f__Lachnospiraceae, g__, s__	0.00332417
263227	p__Bacteroidetes, c__Bacteroidia, o__Bacteroidales, f__S24-7, g__, s__	0.00322135
1111328	p__Firmicutes, c__Clostridia, o__Clostridiales, f__Ruminococcaceae, g__, s__	0.00321676
258485	p__Bacteroidetes, c__Bacteroidia, o__Bacteroidales, f__S24-7, g__, s__	0.00315188
214715	p__Bacteroidetes, c__Bacteroidia, o__Bacteroidales, f__S24-7, g__, s__	0.00313738
263895	p__Firmicutes, c__Clostridia, o__Clostridiales, f__Peptococcaceae, g__rc4-4, s__	0.00304646
266343	p__Firmicutes, c__Clostridia, o__Clostridiales, f__Lachnospiraceae, g__, s__	0.00296099
260756	p__Firmicutes, c__Clostridia, o__Clostridiales, f__Lachnospiraceae, g__, s__	0.00295658
290210	p__Firmicutes, c__Clostridia, o__Clostridiales, f__Lachnospiraceae, g__, s__	0.0029313
232778	p__Firmicutes, c__Clostridia, o__Clostridiales, f__Ruminococcaceae, g__, s__	0.00268787
173909	p__Firmicutes, c__Clostridia, o__Clostridiales, f__Lachnospiraceae, g__, s__	0.00266689
319702	p__Firmicutes, c__Clostridia, o__Clostridiales, f__Lachnospiraceae, g__, s__	0.0026021
352049	p__Firmicutes, c__Clostridia, o__Clostridiales, f__Lachnospiraceae, g__, s__	0.00260054
342786	p__Firmicutes, c__Clostridia, o__Clostridiales, f__Lachnospiraceae, g__, s__	0.00253783
259667	p__Firmicutes, c__Clostridia, o__Coriobacteriales, f__, g__, s__	0.00252769
234273	p__Firmicutes, c__Clostridia, o__Clostridiales, f__Ruminococcaceae, g__, s__	0.00246345
464959	p__Bacteroidetes, c__Bacteroidia, o__Bacteroidales, f__S24-7, g__, s__	0.00245741
353220	p__Firmicutes, c__Clostridia, o__Clostridiales, f__Lachnospiraceae, g__, s__	0.00231208
188457	p__Firmicutes, c__Clostridia, o__Clostridiales, f__Ruminococcaceae, g__, s__	0.00229745
350256	p__Firmicutes, c__Clostridia, o__Clostridiales, f__Ruminococcaceae, g__Ruminococcus, s__	0.00224276
393399	p__Bacteroidetes, c__Bacteroidia, o__Bacteroidales, f__S24-7, g__, s__	0.00222549
182945	p__Bacteroidetes, c__Bacteroidia, o__Bacteroidales, f__S24-7, g__, s__	0.00220858
232037	p__Firmicutes, c__Clostridia, o__, f__, g__, s__	0.00220812
270571	p__Firmicutes, c__Clostridia, o__Clostridiales, f__Ruminococcaceae, g__Ruminococcus, s__	0.00206769
3998912	p__Firmicutes, c__Clostridia, o__Clostridiales, f__Ruminococcaceae, g__, s__	0.0020506
196856	p__Firmicutes, c__Clostridia, o__Clostridiales, f__Lachnospiraceae, g__, s__	0.00204114
264941	p__Firmicutes, c__Clostridia, o__Clostridiales, f__Ruminococcaceae, g__Ruminococcus, s__	0.00200439
258463	p__Firmicutes, c__Clostridia, o__Clostridiales, f__Lachnospiraceae, g__, s__	0.00194328
168060	p__Firmicutes, c__Clostridia, o__Clostridiales, f__Ruminococcaceae, g__, s__	0.00193563
355746	p__Bacteroidetes, c__Bacteroidia, o__Bacteroidales, f__S24-7, g__, s__	0.00191795
234036	p__Bacteroidetes, c__Bacteroidia, o__Bacteroidales, f__S24-7, g__, s__	0.00191454
263500	p__Firmicutes, c__Clostridia, o__Clostridiales, f__Lachnospiraceae, g__, s__	0.00189956
260762	p__Firmicutes, c__Clostridia, o__Clostridiales, f__Ruminococcaceae, g__Ruminococcus, s__	0.00189728
186790	p__Firmicutes, c__Clostridia, o__Clostridiales, f__Ruminococcaceae, g__Oscillospira, s__	0.00188601
264696	p__Verrucomicrobia, c__Verrucomicrobiae, o__Verrucomicrobiales, f__Verrucomicrobiaceae, g__Akkermansia, s__muciniphila	0.00187573
316224	p__Firmicutes, c__Clostridia, o__Clostridiales, f__Lachnospiraceae, g__, s__	0.00187552
312892	p__Firmicutes, c__Clostridia, o__, f__, g__, s__	0.00185889
261500	p__Firmicutes, c__Clostridia, o__Clostridiales, f__Ruminococcaceae, g__Oscillospira, s__	0.00185097
176118	p__Firmicutes, c__Clostridia, o__Clostridiales, f__Ruminococcaceae, g__Ruminococcus, s__	0.00183845
1110008	p__Firmicutes, c__Clostridia, o__Clostridiales, f__Ruminococcaceae, g__Ruminococcus, s__	0.00181124
174438	p__Bacteroidetes, c__Bacteroidia, o__Bacteroidales, f__S24-7, g__, s__	0.00179698
259154	p__Firmicutes, c__Clostridia, o__Clostridiales, f__Lachnospiraceae, g__, s__	0.0017522
323829	p__Firmicutes, c__Clostridia, o__Clostridiales, f__Lachnospiraceae, g__, s__	0.00173461
2389218	p__Firmicutes, c__Clostridia, o__Clostridiales, f__Lachnospiraceae, g__, s__	0.00170639
192222	p__Bacteroidetes, c__Bacteroidia, o__Bacteroidales, f__Prevotellaceae, g__Prevotella, s__	0.00169664
190673	p__Bacteroidetes, c__Bacteroidia, o__Bacteroidales, f__S24-7, g__, s__	0.00162325
307768	p__Bacteroidetes, c__Bacteroidia, o__Bacteroidales, f__S24-7, g__, s__	0.00161059
263687	p__Firmicutes, c__Clostridia, o__Clostridiales, f__Lachnospiraceae, g__, s__	0.00159502
337099	p__Firmicutes, c__Clostridia, o__Clostridiales, f__Lachnospiraceae, g__, s__	0.00155442
450399	p__Firmicutes, c__Clostridia, o__Clostridiales, f__Lachnospiraceae, g__, s__	0.00153784
197980	p__Bacteroidetes, c__Bacteroidia, o__Bacteroidales, f__S24-7, g__, s__	0.0014975
262865	p__Firmicutes, c__Clostridia, o__Clostridiales, f__Lachnospiraceae, g__, s__	0.00148142
271152	p__Firmicutes, c__Clostridia, o__Clostridiales, f__Lachnospiraceae, g__, s__	0.0014792
833268	p__Firmicutes, c__Clostridia, o__Clostridiales, f__Lachnospiraceae, g__, s__	0.0014636
665703	p__Firmicutes, c__Clostridia, o__Clostridiales, f__Ruminococcaceae, g__, s__	0.00145756
277364	p__Bacteroidetes, c__Bacteroidia, o__Bacteroidales, f__S24-7, g__, s__	0.00144659
262410	p__Firmicutes, c__Clostridia, o__Clostridiales, f__Lachnospiraceae, g__, s__	0.00144196
182273	p__Firmicutes, c__Clostridia, o__Clostridiales, f__Lachnospiraceae, g__, s__	0.00142878
216933	p__Firmicutes, c__Bacilli, o__Turicibacterales, f__Turicibacteraceae, g__Turicibacter, s__	0.00142277
322564	p__Firmicutes, c__Clostridia, o__Clostridiales, f__Lachnospiraceae, g__, s__	0.00139711
272592	p__Firmicutes, c__Clostridia, o__Clostridiales, f__Lachnospiraceae, g__, s__	0.00138984
3115571	p__Firmicutes, c__Clostridia, o__Clostridiales, f__Lachnospiraceae, g__, s__	0.0013753
261047	p__Firmicutes, c__Clostridia, o__, f__, g__, s__	0.00136146
179037	p__Firmicutes, c__Clostridia, o__Clostridiales, f__Lachnospiraceae, g__, s__	0.001341
164638	p__Firmicutes, c__Clostridia, o__Clostridiales, f__Lachnospiraceae, g__, s__	0.00132526
839215	p__Firmicutes, c__Clostridia, o__Clostridiales, f__Lachnospiraceae, g__, s__	0.00132524
267042	p__Firmicutes, c__Clostridia, o__Clostridiales, f__Ruminococcaceae, g__Ruminococcus, s__	0.00131377
465757	p__Bacteroidetes, c__Bacteroidia, o__Bacteroidales, f__S24-7, g__, s__	0.00130058
177022	p__Firmicutes, c__Clostridia, o__Clostridiales, f__Lachnospiraceae, g__, s__	0.00130003
266203	p__Firmicutes, c__Clostridia, o__Clostridiales, f__Lachnospiraceae, g__, s__	0.0012937
260346	p__Firmicutes, c__Clostridia, o__Clostridiales, f__Lachnospiraceae, g__Coprococcus, s__	0.00128941
215065	p__Tenericutes, c__Mollicutes, o__Anaeroplasmatales, f__Anaeroplasmataceae, g__Anaeroplasma, s__	0.00128384
405713	p__Firmicutes, c__Clostridia, o__Clostridiales, f__Ruminococcaceae, g__Oscillospira, s__	0.00126375
346275	p__Firmicutes, c__Clostridia, o__Clostridiales, f__Lachnospiraceae, g__, s__	0.00126269
230921	p__Cyanobacteria, c__4C0d-2, o__YS2, f__, g__, s__	0.00120755
228046	p__Firmicutes, c__Clostridia, o__Clostridiales, f__Lachnospiraceae, g__, s__	0.00118141
234121	p__Firmicutes, c__Clostridia, o__Clostridiales, f__Lachnospiraceae, g__, s__	0.00117598
450047	p__Firmicutes, c__Clostridia, o__Clostridiales, f__Lachnospiraceae, g__, s__	0.0011728
190573	p__Bacteroidetes, c__Bacteroidia, o__Bacteroidales, f__S24-7, g__, s__	0.00117058
309801	p__Firmicutes, c__Clostridia, o__Clostridiales, f__Lachnospiraceae, g__, s__	0.0011599
423647	p__TM7, c__TM7-3, o__CW040, f__F16, g__, s__	0.00115744
250361	p__Firmicutes, c__Clostridia, o__Clostridiales, f__Ruminococcaceae, g__, s__	0.00114912
341213	p__Firmicutes, c__Clostridia, o__Clostridiales, f__Lachnospiraceae, g__, s__	0.00114177
199059	p__Firmicutes, c__Clostridia, o__Clostridiales, f__Lachnospiraceae, g__, s__	0.00113939
324865	p__Firmicutes, c__Clostridia, o__Clostridiales, f__Lachnospiraceae, g__, s__	0.00113187
183832	p__Firmicutes, c__Clostridia, o__Coriobacteriales, f__, g__, s__	0.00112763
453759	p__Bacteroidetes, c__Bacteroidia, o__Bacteroidales, f__S24-7, g__, s__	0.00112013
277624	p__Bacteroidetes, c__Bacteroidia, o__Bacteroidales, f__Prevotellaceae, g__Prevotella, s__	0.0011161
259504	p__Firmicutes, c__Clostridia, o__Clostridiales, f__Ruminococcaceae, g__Ruminococcus, s__	0.0011114
192389	p__Firmicutes, c__Clostridia, o__Clostridiales, f__Lachnospiraceae, g__, s__	0.00110257
209907	p__Firmicutes, c__Clostridia, o__Clostridiales, f__Lachnospiraceae, g__, s__	0.00109354
336015	p__Firmicutes, c__Clostridia, o__Clostridiales, f__Lachnospiraceae, g__, s__	0.00108315
197043	p__Firmicutes, c__Clostridia, o__Clostridiales, f__Lachnospiraceae, g__, s__	0.00108115
275895	p__Firmicutes, c__Clostridia, o__Clostridiales, f__Lachnospiraceae, g__, s__	0.00105802
206494	p__Firmicutes, c__Clostridia, o__Clostridiales, f__Lachnospiraceae, g__, s__	0.00105328
